# Supplementary material for: Patterns of Emergency Room Visits for Respiratory Diseases in New York State in Relation to Air Pollution, Poverty and Smoking
Source: Int J Environ Res Public Health. 2023 Feb 13;20(4):3267. doi: 10.3390/ijerph20043267 (PMC9966596; doi:10.3390/ijerph20043267)
Supplement: Supplementary file 1 [file ijerph-20-03267-s001.zip]

Archive with 1 entries (1 files):
- ijerph-2165177-supplementary.pdf
